# Supplementary material for: Breastfeeding at Any Cost? Adverse Effects of Breastfeeding Pain on Mother–Infant Behavior
Source: Biology (Basel). 2023 Apr 22;12(5):636. doi: 10.3390/biology12050636 (PMC10215422; doi:10.3390/biology12050636)
Supplement: Supplementary file 1 [file biology-12-00636-s001.zip]

Archive with 1 entries (1 files):
- biology-2320930-supplementary.pdf
